# Supplementary material for: Effect of Extraction Methods on Aroma Profile, Antioxidant Activity and Sensory Acceptability of Specialty Coffee Brews
Source: Foods. 2023 Nov 14;12(22):4125. doi: 10.3390/foods12224125 (PMC10669957; doi:10.3390/foods12224125)
Supplement: Supplementary file 1 [file foods-12-04125-s001.zip]

Archive with 2 entries (2 files):
- Spreadsheet S1. HPLC data (Suppl. mat.) (8.11.2023).xlsx
- Spreadsheet S2. GC-MS data (Suppl. mat.) (8.11.2023).xlsx
