# Supplementary material for: Effect of Extraction Methods on Aroma Profile, Antioxidant Activity and Sensory Acceptability of Specialty Coffee Brews
Source: Foods. 2023 Nov 14;12(22):4125. doi: 10.3390/foods12224125 (PMC10669957; doi:10.3390/foods12224125)
Supplement: Supplementary file 1 [file foods-12-04125-s001.zip › Spreadsheet S1. HPLC data (Suppl. mat.) (8.11.2023).xlsx]

## Sheet: konduktometrie
	vzorek	teplota [°C]	vodivost [mS/cm]			průměr vodivosti [mS/cm]	odchylka
cold brew	Columbia	22.9	3.3	3.35	3.32	3.32333	0.020548
	Costa Rica	22	2.94	2.95	2.94	2.94333	0.00471405
	Kenya	21.9	2.96	2.95	2.96	2.95667	0.00471405
	Ethiopia Y	22.6	3.07	3.1	3.11	3.09333	0.0169967
	Ethiopia Daro Kebele	23.4	2.93	2.99	2.97	2.96333	0.0249444
espresso	COLUMBIA	21.9	5.61	5.81	5.79	5.73667	0.0899383
	COSTA RICA	21.6	4.71	5.02	5.02	4.91667	0.146135
	KENYA	21.5	4.91	4.98	5.19	5.02667	0.118977
	ETHIOPIA Y	22	5.32	5.42	5.6	5.44667	0.115854
	ETHIOPIA DARO KEBELE	22.1	5.68	5.74	5.71	5.71	0.0244949
french presss	COL	21.5	2.29	2.31	2.26	2.28667	0.020548
	CR	22.5	1.683	1.669	1.672	1.67467	0.00601849
	K	25	1.805	1.767	1.796	1.78933	0.0162138
	EY	21.7	1.917	1.92	1.918	1.91833	0.00124722
	ED	21.7	1.175	1.807	1.801	1.59433	0.296524
aero press	COL	22.2	1.962	2.01	2	1.99067	0.0206774
	CR	23.1	1.995	1.982	1.944	1.97367	0.0216384
	K	25.8	2.15	2.22	2.14	2.17	0.0355903
	EY	21.6	2.21	2.16	2.18	2.18333	0.020548
	ED	22.1	2.02	1.988	1.989	1.999	0.0148549

## Sheet: pH
	vzorek	pH			průměr pH	odchylka
cold brew	Columbia	4.47	4.44	4.46	4.45667	0.0124722
	Costa Rica	4.61	4.58	4.6	4.59667	0.0124722
	Kenya	4.38	4.37	4.39	4.38	0.00816497
	Ethiopia Y	4.52	4.52	4.51	4.51667	0.00471405
	Ethiopia Daro Kebele	4.64	4.63	4.64	4.63667	0.00471405
espresso	COL	4.48	4.46	4.47	4.47	0.00816497
	CR	4.5	4.51	4.5	4.50333	0.00471405
	K	4.48	4.49	4.5	4.49	0.00816497
	EY	4.63	4.62	4.61	4.62	0.00816497
	ED	4.59	4.58	4.59	4.58667	0.00471405
french presss	COL	4.43	4.43	4.43	4.43	0
	CR	4.48	4.49	4.5	4.49	0.00816497
	K	4.36	4.35	4.36	4.35667	0.00471405
	EY	4.44	4.43	4.42	4.43	0.00816497
	ED	4.53	4.52	4.5	4.51667	0.0124722
aero press	COL	4.39	4.4	4.41	4.4	0.00816497
	CR	4.43	4.42	4.43	4.42667	0.00471405
	K	4.33	4.33	4.32	4.32667	0.00471405
	EY	4.4	4.39	4.41	4.4	0.00816497
	ED	4.5	4.5	4.51	4.50333	0.00471405
						Pozn.: Odchylku pH vyjádřete na stejný počet desetinných míst jako aritmetický průměr.

## Sheet: HPLC data
	Caffeine	Chlorogenic acid (CGA)
Sample	Peak area (mAU*min)	Peak area (mAU*min)
C_ES_1	225.4	135.557
C_ES_2	254.35	146.739
K_ES_1	253.101	115.454
K_ES_2	255.24	115.825
CR_ES_1	225.268	106.491
CR_ES_2	232.775	106.456
EY_ES_1	254.399	143.065
EY_ES_2	261.263	145.559
ED_ES_1	226.073	126.635
ED_ES_2	228.998	130.629
C_AE_1	58.1925	41.749
C_AE_2	59.6868	42.5772
K_AE_1	72.8869	39.1486
K_AE_2	75.2811	40.3195
CR_AE_1	69.8657	33.4543
CR_AE_2	71.5229	34.798
EY_AE_1	57.1551	39.9222
EY_AE_2	58.9486	41.2202
ED_AE_1	59.2146	35.3025
ED_AE_2	59.5604	34.4101
C_FR_1	76.5193	54.9717
C_FR_2	73.1999	53.0392
K_FR_1	85.2921	44.1207
K_FR_2	97.1234	51.5086
CR_FR_1	78.9099	37.1191
CR_FR_2	77.0332	36.1122
EY_FR_1	70.3528	50.8939
EY_FR_2	72.6507	53.6728
ED_FR_1	64.0229	38.184
ED_FR_2	65.7994	38.1247
C_CB_1	122.887	88.2992
C_CB_2	124.639	90.4048
K_CB_1	123.569	68.9166
K_CB_2	105.914	58.8013
CR_CB_1	145.251	73.6555
CR_CB_2	142.754	72.3115
EY_CB_1	124.684	92.8938
EY_CB_2	120.655	88.7859
ED_CB_1	126.98	79.9312
ED_CB_2	122.848	79.0126
Caffeine calibration curve equation: y = 1217.2x - 2.5241
CGA calibration curve equation: y = 323.32x + 1.271
