# Supplementary material for: Effect of Extraction Methods on Aroma Profile, Antioxidant Activity and Sensory Acceptability of Specialty Coffee Brews
Source: Foods. 2023 Nov 14;12(22):4125. doi: 10.3390/foods12224125 (PMC10669957; doi:10.3390/foods12224125)
Supplement: Supplementary file 1 [file foods-12-04125-s001.zip › Spreadsheet S2. GC-MS data (Suppl. mat.) (8.11.2023).xlsx]

## Sheet: GC-MS compounds identification
		Retention time	Select ion monitoring (mass-to-charge-ratio)
Compounds	Synonyms	tR	SIM		GC-MS data
		(min)	m/z	Samples	ED, FR	ED, AE	ED, ES	ED, CB	K, FR	K, AE	K, ES	K, CB	CR, FR	CR, AE	CR, ES	CR, CB	EY, FR	EY, AE	EY, ES	EY, CB	C, FR	C, AE	C, ES	C, CB
Aceton		1.46	58		39897	47490	45136	52460	38504	68625	52348	58356	34407	45958	61834	40018	41116	34255	61096	62823	41969	38461	46788	40671
Methylacetate		1.57	74		9593	16217	20013	21446	9807	24423	20693	35195	11400	13139	28184	18642	11604	9860	25083	25138	43473	59322	80855	86152
Carbon disulfide		1.6	76		5486	8246	4460	14703	6204	8517	6980	29334	6093	6492	4406	11895	14376	8939	4867	30780	11457	6601	3416	22096
2-Methylpropanal	Isobutyraldehyde	1.67	72		27101	35432	58608	65683	22013	32870	33560	81658	32255	31161	78279	61060	34787	28879	64181	92339	78746	95271	147665	165410
2,3-Butanedion	Diacetyl	1.82	86		15645	36689	40630	28234	24860	77216	56541	60322	30453	34646	36128	18934	24152	26339	37353	42106	29510	31990	25255	21898
2-methylfuran		1.9	82		33622	26510	29454	69399	39460	38012	37330	161723	33216	23924	39868	73063	63034	47841	54596	136220	34424	23841	20012	61757
3-Methylbutanal	Isovaleraldehyd	2.29	58		33732	38340	55965	71612	24031	45076	39061	139089	45124	34646	85541	82499	37934	31957	67172	116504	176292	204885	277860	332097
2-Methylbutanal		2.37	58		148606	157887	193020	315556	88936	137202	120371	462754	129119	115474	258253	268933	165856	132986	249024	494764	275617	322569	456560	647291
Acetic acid		2.69	60		3443	128321	72382	12560	14129	323039	670091	48905	64515	168914	226475	52648	1168	3093	86102	26852	57035	11551	396775	22699
2,3-Pentanedion		2.71	100		26325	47535	62394	63858	47289	74074	63508	167369	38289	32791	79245	48758	64579	64388	87475	114632	42321	60781	51421	54551
Vinylfuran		3.12	94		8930	6103	10640	15144	10802	15744	13420	74514	6752	6909	15752	13703	25894	25963	19592	54969	15546	8509	10879	15982
Pyrazine		3.32	80		74035	49249	102457	77731	64420	64967	60744	81281	61644	76433	113139	77899	61362	70949	105580	84240	39718	51470	61521	50290
Pyridin		3.34	79		399919	443807	378746	427228	258216	388074	286213	476743	204233	224702	303871	285339	299295	346041	336538	325716	228588	356665	218845	273245
Dimethyldisulfide		3.42	94		14484	28001	43330	39205	28543	43771	26060	77196	24540	21973	48939	33719	22198	24173	31021	39835	67192	76044	63749	131659
2-Methylpropanoic acid, ethylester	Ethyl isobutyrate	3.69	71		246	177	234	273	171	1561	177	346	1808	214	727	431	237	569	167	343	18213	25452	20900	65967
Isobutyl acetate		3.99	73		364	722	691	1251	394	3210	425	703	1899	327	1144	571	354	725	1416	2446	16736	23405	21420	45592
3-Hexanon		4.21	100		4648	17215	3449	5089	11988	21661	6951	13179	10660	15808	5683	3948	10277	6532	5902	8458	16781	8907	6774	6540
Hexanal	Capronaldehyde	4.52	56		132678	58638	36068	43547	70010	17863	25915	36315	52835	28874	62919	35926	25805	14586	34706	26741	31152	76062	29720	57059
Dihydro-2-methyl-2(2H)-furanon		4.64	100		35704	49502	84119	64097	65355	72691	87385	101047	34305	40053	93960	52209	54085	62883	125945	87822	38320	54051	75194	56483
4(?)-Methylthiazol		4.95	99		12826	12450	17541	18419	9038	14617	11943	19635	11164	12735	26080	18589	11923	14523	20100	19433	5342	7604	9396	9543
Methylpyrazine		5.02	94		577895	604990	1110254	929912	509863	706597	762033	914155	567717	634557	1344132	878402	570001	675512	1069773	922312	449608	592282	773605	669761
Furfural		5.76	96		4468723	5690409	7686514	6770537	7231079	8101216	8720859	8828622	4480335	4852471	8427483	5517140	5771103	6820091	10656624	8028648	4860345	6052125	7449945	6240973
2-Methylbutanoic acid, Ethylester	Ethyl 2-methylbutyrate	5.89	102		1847	1015	555	3386	245	3842	293	2700	2635	514	1278	1662	853	1841	498	801	31518	50259	21165	95961
Allylfural	2-(2-Propenyl)-furan	6.01	108		7556	1623	9480	9884	5866	3638	9037	33704	1874	1621	14678	9969	16737	21534	18964	28422	7464	7849	10642	9871
3-Methylbutanoic acid	Isovaleric acid	6.05	60		70711	119553	763197	329001	193777	164382	851906	124370	232587	271443	864755	350832	318496	309725	1350357	595639	269918	233506	745905	522747
Furfurylalkohol		6.25	98		468517	429352	1296653	1057731	793466	682225	1663772	923711	521459	833578	1985267	1268454	912353	1036509	1820976	1126623	699727	690146	1630167	918171
1-(Acetyloxy)-2-propanone	Acetol acetate	6.83	43		185006	298554	323469	209651	238677	287940	435021	234007	291437	266904	431095	316831	270937	302371	399382	310637	135103	149925	277088	144220
Isoamyl acetate		6.75	70		2372	2554	2551	3699	1916	15966	4086	10432	7866	3440	8788	6049	5570	4860	2547	3415	136574	224922	97773	258435
2-Heptanol		7.52	45		100742	92341	98495	154361	16809	19848	15566	44448	29933	20022	46850	57466	25075	26144	27592	46539	61230	107329	55145	117247
Furfuryl formate		7.75	126		21196	27655	74658	88553	38802	46053	82437	154235	27728	18061	118619	97603	34592	47979	133194	54360	58983	116541	90275	128859
2,6-Dimethylpyrazine		7.81	108		182917	246288	423695	353762	303174	390862	404149	575439	232336	271740	489567	377351	254129	410259	439152	417260	251871	342557	386862	333523
2,5-Dimethylpyrazine		7.84	108		460274	387938	866151	721998	486022	514730	710477	882526	429648	440574	992793	674128	591809	584928	921215	730608	445989	587794	704862	592049
Acetylfurane		7.87	95		910720	1150422	1573446	1386375	1909839	1924582	2175434	2211788	1110611	1095486	2004364	1320469	1254510	1399219	2384379	1544865	941611	1343993	1609538	1429616
Ethylpyrazine		7.95	107		308316	354960	513995	480960	335583	428266	324700	537732	312979	310818	569678	405541	403455	460804	527835	537245	310264	457152	407036	422667
2,3-Dimethylpyrazine		8.11	108		202744	171951	196236	184982	192792	204026	153926	216581	177037	186022	254733	211095	200111	222095	215328	198075	190636	260411	223713	228513
Vinylpyrazine		8.61	106		22583	28487	49280	46577	26929	52054	33037	56965	23519	31851	48751	35754	42424	48709	48141	58982	25529	32441	26629	29517
2,6-Dimethylheptan-3-one		9.37	81		11288	8391	10876	22778	7694	16940	8107	36450	11040	10002	18209	30558	16299	17449	12502	39478	70709	122886	55171	104856
2-Butylfuran		9.53	81		74477	31008	178163	145384	106055	74113	186316	197670	32730	49346	224018	144647	141042	143008	333128	162638	69954	117385	149241	132114
Benzaldehyde		9.74	106		344642	225578	310613	229306	187500	187225	285531	190445	184230	228702	374911	245395	147287	157193	367370	179330	170546	215843	369372	301966
5-Methyl-2-furfural		9.92	110		3297086	4795047	9006277	7346583	6708691	7162452	9828311	8653583	4407761	4936169	10126180	6438287	6240294	6974250	12095705	8041291	5685861	7072894	9478541	7860090
Dimethyltrisulfid		10.01	126		15473	48318	72745	35055	38361	45254	24479	40758	33771	30895	54258	36077	26014	25598	27881	33429	67723	61584	44757	74180
1-Acetoxy-2-butanone	1-Acetyloxy-2-butanone	10.19	57		34718	46571	60146	67627	54249	79734	109786	79045	56806	56355	111561	73347	70279	74145	102409	81845	47820	46701	76718	65530
Methyl 2-furoate	2-Furoic acid, methyl ester	10.54	126		8110	11613	19216	11431	6346	8423	17840	9822	6400	9370	16971	11545	7667	11635	27180	10588	6491	8163	12054	10125
1-Octen-3-ol		10.69	57		33242	43551	46794	94717	62323	42778	51281	69320	51160	37314	61383	89453	27730	26418	45862	50529	40176	58384	53992	109072
Dihydro-2-methyl-3(2H)-thiophenone	2-Methyl-thiolan-3-one	10.83	116		5304	5098	23888	22469	11314	12641	16115	25641	5015	5715	26338	16782	28897	25956	38322	22043	12823	18295	15657	18131
2-Ethyl-5-methylpyrazine		11.3	121		301115	414479	802602	846596	474701	749911	641386	1018103	410403	439824	912188	701804	824530	860014	833502	1083755	679550	789538	742475	916715
Furfurylacetate		11.33	81		1407508	945259	3437058	3739469	1870700	2148456	3415631	5109016	1068291	1033007	4416462	3737788	3108768	3502526	5092852	4478477	2946849	4715438	4917137	5188615
2-Ethyl-6-methylpyrazine		11.41	121		262720	354412	628101	657687	415628	651190	488112	833161	358250	396547	696339	547020	659079	713321	635463	834866	566225	529803	576886	673776
2-Ethyl-3-methylpyrazine		11.55	121		153320	180354	286295	300695	195141	269529	185223	305681	184474	195882	314502	258275	283710	284472	235007	317160	277724	272199	280893	347289
1-Methyl-1H-pyrrole-2-carboxaldehyde		11.61	109		328925	484151	730113	613761	431573	469100	617342	494224	401638	412522	804063	509648	536118	552468	1092132	598195	424986	534980	698881	604756
1-(2-Furanyl)-1-propanone	Propionylfuran	11.9	95		211693	266444	513335	461544	447335	614489	654309	736738	277356	288402	588689	414654	446692	484354	777709	616091	320930	415421	481761	469501
1H-Pyrrole-2-carboxaldehyde		12.19	95		4882	5880	10850	12306	4360	11326	278309	3023	10085	22783	229075	8997	5748	2958	202066	13162	19419	2750	227369	12398
N-Acetyl-4(H)-Pyridine		12.45	123		16197	5974	64076	36772	12644	8585	38508	11928	5302	12963	68299	41231	30032	30239	74664	34018	16478	15068	47570	25616
Limonene		12.67	68		40481	13232	979094	94978	12844	32686	35905	1159316	7317	7723	67243	88652	124146	96939	28188	1392681	61906	14896	52406	88258
2-Acetyl-5-methylfuran		13.25	109		52058	26942	116535	89188	64276	75502	174306	96840	54352	61435	154975	86675	81792	85397	211567	116936	64566	61422	108248	84274
Benzeneacetaldehyde		13.38	91		162298	138217	309870	164388	151653	131596	324700	174492	108183	148017	323122	136389	144309	123826	400782	176317	141647	131514	304770	219340
2,5-Furandicarboxaldehyde		13.54	124		36584	22113	65290	54994	31531	51061	101560	69692	23535	28205	96701	63273	51869	55887	124167	86422	32297	53428	68104	50996
1-Ethyl-1H-Pyrrole-2-carboxaldehyde		13.61	123		97212	103277	235475	182160	108295	122896	123820	163196	89597	101632	230313	159398	134851	152773	186815	173751	150016	190311	221055	226202
(gama)Terpinen		14.05	93		7440	2584	44981	7059	2194	6479	15119	163695	2894	2256	30171	4883	20733	15510	7411	185061	8448	4025	21313	12920
5-Ethyl-2-furfural		14.17	124		21190	32626	79803	76113	43391	60271	101145	89700	26334	34256	98173	72524	60576	74932	118571	121455	43289	52888	80997	85592
Linalool oxide		14.66	59		111233	166312	318575	296405	100241	99916	176022	152827	71313	77613	152206	148979	107702	110987	117897	227822	143300	155076	131942	216230
2-Acetyl-N-methylpyrrole	1-(1-Methyl-1H-pyrrol-2-yl)-ethanone	14.74	123		92898	141669	237933	216167	152498	186181	260691	186958	130450	138085	264524	178389	222925	228002	344064	244322	192735	203559	261924	231516
3-Ethyl-2,5-dimethylpyrazine		14.95	136		226594	252420	451831	749657	369392	441996	481050	664645	285367	312785	605176	659814	614114	619896	508194	1064996	659522	752362	698668	1022694
5-Ethyl-2,3-dimethylpyrazine		15.21	136		37278	45823	75828	112407	62526	81741	87425	108247	52246	57706	104485	103218	102061	94791	76787	163608	118205	112485	95375	132281
2,2'-Methylenebis-furan	2-Furfurylfuran	15.26	148		14641	2848	26753	40528	15986	6890	25881	121304	5665	3452	54481	52217	94148	142030	83901	149332	23453	32010	43427	39344
2,5-Dimethyl-1-propylpyrrole		15.28	137		68967	84970	168123	173324	88021	151685	176972	168955	91405	106389	197356	147620	122282	146665	177915	206039	152504	157990	193139	188516
2-Ethyl-3,5-dimethylpyrazine		15.3	136		37282	47686	97034	145347	84166	78765	108743	108249	62375	66966	127625	132165	87844	96406	87642	159166	336127	320508	272550	248815
2,5-Diethyl-pyrazine		15.42	136		19938	29485	45404	76870	36450	47727	45262	109431	31178	31601	49512	55415	71664	77353	41203	154047	75637	74079	53841	82523
2-Methoxyphenol	o-Guaiacol	15.51	124		95811	157010	337668	245309	170685	161032	366296	192569	122727	169664	370732	213786	224439	212056	399491	254221	188562	146765	292661	187991
Furfurylpropionate		15.51	154		12922	13391	48065	67002	30917	37068	68114	93007	15830	14591	71165	68257	58535	74287	85690	109433	35178	47475	62217	72592
1-(2,4-Dimethyl-3-acetyl-furan; 3,5-Dimethyl-2-acetyl-furan	1-(2,4-Dimethyl-furan-3-yl)-ethanone; 3,5-Dimethyl-2-furyl methyl ketone	15.67	138		15471	48043	24048	26770	195350	140339	26626	40168	68726	67057	30562	28406	192397	146220	44165	50498	240167	135834	27032	31273
Linalool		16.01	71		105483	186756	246406	763940	195373	211458	259782	522170	141866	135931	254716	458401	375086	447315	457948	895425	278552	267413	531094	601385
Nonanal		16.19	57		182547	341997	187714	129543	138194	176852	213060	104569	137081	144841	215875	150520	87471	77476	134074	90771	99652	145927	186930	157383
3-Acetyl-2,5-dimethyl furan		16.61	138		22759	135051	35637	27317	242448	189861	60671	34209	135664	206116	50506	37870	196467	144402	55405	43384	230454	118253	33885	24190
1-(5-methyl-2-furanyl)-1-Propanone	2-Methyl-5-propionylfuran	17.52	109		21250	41306	133564	158385	66684	69334	246551	142244	39289	46156	188020	131679	101268	99890	224683	218384	112273	99827	183579	157746
2,3-Diethyl-5-methyl-pyrazine		18.51	150		18987	18946	31840	90589	27509	27837	48450	51374	22379	23736	48760	72559	42055	49924	84460	116008	83655	75965	92136	115060
3,5-Diethyl-2-methyl-pyrazine		18.59	150		29949	50905	78875	218512	77391	75310	115336	139397	57932	63766	126342	188328	121925	129814	115740	311895	202637	202584	193206	306609
(Z)-2,6-dimethyl-5,7-Octadien-4-one	cis-Tagetone	19.35	95		56476	90954	237170	297853	173514	171177	520687	326787	94403	115573	387104	284575	151408	163549	430332	436803	223645	157828	413815	320161
N-Furfurylpyrrole	1-(2-furanylmethyl)-1H-pyrrole	19.75	147		104126	47996	504752	507282	159587	64526	320283	349805	54190	55112	591846	557160	598813	764628	791253	835094	264671	302438	585167	586692
trans-2-Caren-4-ol		20.02	109		45202	171479	426763	439453	272262	318576	1005823	445012	174408	236042	621597	354365	315556	328337	641203	698495	319392	199050	601291	342715
Methylsalicylate		20.26	152		24735	147666	151781	177692	150977	129970	248688	150413	167961	167461	218191	181460	63103	72411	126026	77724	1543993	1608887	838631	689961
Ethyloctanoate		20.59	88		5048	7811	3542	6610	2404	2682	8138	6395	2560	3143	7390	8300	3508	3262	92118	2932	38434	10942	6491	10183
Decanal		20.91	57		52833	96009	52358	62689	36273	56055	84746	34253	54498	49829	61260	70806	66359	43317	64103	57566	32551	80795	86656	87584
1-p-Menthen-9-al	α,4-Dimethyl-3-cyclohexene-1-acetaldehyde	21.29	94		66414	96374	112455	183034	73223	153120	187582	271339	69634	74774	156189	157209	170247	186372	150840	384880	87107	71080	98559	114162
Furfuryl 3-methylbutanoate	Butanoic acid, 3-methyl-, 2-furanylmethyl ester	21.63	81		36151	33682	60401	144869	46741	45703	108109	149965	25387	19514	115800	118600	145602	189015	151055	294955	50172	45995	85219	96993
Ethyl phenylacetate	Benzeneacetic acid, ethyl ester	22.66	164		42532	50985	52964	69272	58269	44635	92343	39913	61751	62487	77737	66372	26540	29971	44516	49483	311637	310450	152031	196860
2-Isoamyl-6-methylpyrazine		22.81	108		44459	143212	186274	363923	200694	77021	291238	98543	192766	183196	283648	325961	69890	71785	134510	165700	926273	845033	410055	861289
Geraniol		23.17	69		33484	51209	173188	164039	49272	44764	132652	67372	19057	34326	100740	61522	91694	99078	125282	240892	57147	38652	115702	69545
2-Phenylethyl acetate		23.19	104		21602	110529	119879	118719	100732	23931	189727	13785	156215	141042	174760	111906	16852	13165	101793	14685	951930	911916	527889	501893
4-Ethylguaiacol		24.18	152		22842	49167	100944	68519	38327	74326	182982	42388	51687	65370	154843	62302	45755	57246	127625	84911	64716	59063	181141	77947
Difurfuryl ether		25.21	81		43065	42412	182874	207828	87333	41253	270690	146851	24272	30300	288528	179494	152937	205053	399929	326051	75862	124915	268102	209220
4-Vinylguaiacol		25.66	150		263666	410216	1095221	752367	677470	567657	1897724	619991	418882	623769	1599486	727513	737731	781174	1319254	934481	963539	439202	1661545	647069
2,6-Dimethyl-3(2-methyl-1-butyl)pyrazine		25.73	122		20323	51441	115631	170796	103540	19513	137176	27835	92868	75318	161056	154131	25253	27662	74037	68106	397856	285314	259369	493290
2,5-Dimethyl-3-(2-methylbutyl)pyrazine		26.14	122		2941	8001	12135	15484	9330	3541	15244	2448	13361	10913	14565	12531	3127	4011	6472	6957	40675	27711	46633	47095
4-Ethenyl-1,2-dimethoxy-benzene	4-Vinylveratrole	28.2	164		34978	77582	143750	101593	82529	95518	210342	75773	57186	95629	164161	89391	133477	135320	184133	211944	42111	34807	135230	65793
Damascenone	2-Buten-1-one, 1-(2,6,6-trimethyl-1,3-cyclohexadien-1-yl)-, (E)-	28.64	121		11029	10950	35880	44864	19643	24981	47424	49250	10550	12605	45049	39491	26968	26473	35782	52621	34475	23374	40595	48452
α-Furfuryliden-α-furylmethylamine		30.04	81		95335	60857	335749	211827	134232	59459	547530	120067	43850	93311	605992	202937	233010	299326	712656	330122	265279	219694	727969	319786
5-Methyl-2-phenyl-2-hexenal	"cocoa hexenal"	33.06	117		472	7173	7947	1366	9349	3220	13454	716	14459	14636	16298	3895	873	2232	9661	575	75129	61319	28791	32029
Farnesene	(alfa)-Farnesene	33.88	93		6918	683	685	541	673	874	849	715	560	874	704	778	729	947	965	3875	16182	10459	8724	774

## Sheet: GC-MS compound groups graphs
								GC-MS data
		Compound groups						ED, FR	ED, AE	ED, ES	ED, CB	K, FR	K, AE	K, ES	K, CB	CR, FR	CR, AE	CR, ES	CR, CB	EY, FR	EY, AE	EY, ES	EY, CB	C, FR	C, AE	C, ES	C, CB
		Furans
		Furfural		5.76	96			4468723	5690409	7686514	6770537	7231079	8101216	8720859	8828622	4480335	4852471	8427483	5517140	5771103	6820091	10656624	8028648	4860345	6052125	7449945	6240973
		Furfurylalkohol		6.25	98			468517	429352	1296653	1057731	793466	682225	1663772	923711	521459	833578	1985267	1268454	912353	1036509	1820976	1126623	699727	690146	1630167	918171
		Acetylfurane		7.87	95			910720	1150422	1573446	1386375	1909839	1924582	2175434	2211788	1110611	1095486	2004364	1320469	1254510	1399219	2384379	1544865	941611	1343993	1609538	1429616
		5-Methyl-2-furfural		9.92	110			3297086	4795047	9006277	7346583	6708691	7162452	9828311	8653583	4407761	4936169	10126180	6438287	6240294	6974250	12095705	8041291	5685861	7072894	9478541	7860090
		Furfurylacetate		11.33	81			1407508	945259	3437058	3739469	1870700	2148456	3415631	5109016	1068291	1033007	4416462	3737788	3108768	3502526	5092852	4478477	2946849	4715438	4917137	5188615
		Difurfuryl ether		25.21	81			43065	42412	182874	207828	87333	41253	270690	146851	24272	30300	288528	179494	152937	205053	399929	326051	75862	124915	268102	209220
		Phenols
		2-Methoxyphenol		15.51	124			95811	157010	337668	245309	170685	161032	366296	192569	122727	169664	370732	213786	224439	212056	399491	254221	188562	146765	292661	187991
		4-Ethylguaiacol		24.18	152			22842	49167	100944	68519	38327	74326	182982	42388	51687	65370	154843	62302	45755	57246	127625	84911	64716	59063	181141	77947
		4-Vinylguaiacol		25.66	150			263666	410216	1095221	752367	677470	567657	1897724	619991	418882	623769	1599486	727513	737731	781174	1319254	934481	963539	439202	1661545	647069
		Pyrazines
		Pyrazine		3.32	80			74035	49249	102457	77731	64420	64967	60744	81281	61644	76433	113139	77899	61362	70949	105580	84240	39718	51470	61521	50290
		Methylpyrazine		5.02	94			577895	604990	1110254	929912	509863	706597	762033	914155	567717	634557	1344132	878402	570001	675512	1069773	922312	449608	592282	773605	669761
		2,6-Dimethylpyrazine		7.81	108			182917	246288	423695	353762	303174	390842	404149	575439	232336	271740	489567	377351	254129	410259	439152	417260	251871	342557	386862	333523
		2,5-Dimethylpyrazine		7.84	108			460274	387938	866151	721998	486022	514730	710477	882526	429648	440574	992793	674128	591809	584928	921215	730608	445989	587794	704862	592049
		2-Ethyl-5-methylpyrazine		11.3	121			301115	414479	802602	846596	474701	749911	641386	1018103	410403	439824	912188	701804	824530	860014	833502	1083755	679550	789538	742475	916715
		2-Ethyl-6-methylpyrazine		11.41	121			262720	354412	628101	657687	415628	651190	488112	833161	358250	396547	696339	547020	659079	713321	635463	834866	566225	529803	576886	673776
		3-Ethyl-2,5-dimethylpyrazine		14.95	136			226594	252420	451831	749657	369392	441996	481050	664645	285367	312785	605176	659814	614114	619896	508194	1064996	659522	752362	698668	1022694
		Terpenes
		Linalool oxide		14.66	59			111233	166312	318575	296405	100241	99916	176022	152827	71313	77613	152206	148979	107702	110987	117897	227822	143300	155076	131942	216230
		Linalool		16.01	71			105483	186756	246406	763940	195373	211458	259782	522170	141866	135931	254716	458401	375086	447315	457948	895425	278552	267413	531094	601385
		Geraniol		23.17	69			33484	51209	173188	164039	49272	44764	132652	67372	19057	34326	100740	61522	91694	99078	125282	240892	57147	38652	115702	69545
		Furans	C	CR	K	EY	ED
		Cold brew	21846685	18461632	25873571	23545955	20508523
		Espresso	25353430	27248284	26074697	32450465	23182822
		French press	15210255	11612729	18601108	17439965	10595619
		Aeropress	19999511	12781011	20060184	19937648	13052901
		Phenols	C	CR	K	EY	ED
		Cold brew	913007	1003601	854948	1273613	1066195
		Espresso	2135347	2125061	2447002	1846370	1533833
		French press	1216817	593296	886482	1007925	382319
		Aeropress	645030	858803	803015	1050476	616393
		Pyrazines	C	CR	K	EY	ED
		Cold brew	4258808	3916418	4969310	5138037	4337343
		Espresso	3944879	5153334	3547951	4512879	4385091
		French press	3092483	2345365	2623200	3575024	2085550
		Aeropress	3645806	2572460	3520233	3934879	2309776
		Terpenes	C	CR	K	EY	ED
		Cold brew	887160	668902	742369	1364139	1224384
		Espresso	778738	507662	568456	701127	738169
		French press	478999	232236	344886	574482	250200
		Aeropress	461141	247870	356138	657380	404277
